# Supplementary material for: Clinical Characteristics and Prognosis of Older Patients with Coronavirus Disease 2019 Requiring Mechanical Ventilation
Source: J Pers Med. 2024 Jun 19;14(6):657. doi: 10.3390/jpm14060657 (PMC11204506; doi:10.3390/jpm14060657)
Supplement: Supplementary file 1 [file jpm-14-00657-s001.zip]

Archive with 1 entries (1 files):
- jpm-3037392-supplementary.pdf
